# Supplementary material for: An Insight into Anion Extraction by Amphiphiles: Hydrophobic Microenvironments as a Requirement for the Extractant Selectivity
Source: ACS Omega. 2023 Nov 3;8(46):44221–8. doi: 10.1021/acsomega.3c06767 (PMC10666219; doi:10.1021/acsomega.3c06767)
Supplement: Supplementary file 2 — ao3c06767_si_002.cif [file ao3c06767_si_002.cif]

data_global 
_audit_creation_date        "2021-09-04"
_audit_creation_method 'CRYSTALS_ver_14.61_build_7734 '

_oxford_structure_analysis_title  'THIS IS THE DEFAULT SETTING FOR THE TITLE, P'
_chemical_name_systematic         .
_chemical_melting_point           'not measured'
 
_publ_contact_letter 
; 
 Please consider this CIF submission for 
 publication as a Short Format Paper in Acta 
 Crystallographica E. 
; 
_publ_contact_author_name         'Anthony Other' 
_publ_contact_author_address 
; 
 Chemical Crystallography Laboratory, 
 Department of Chemistry, 
 University of Nowhere, 
 Nowhere, NO1 4T, UK. 
; 
 
_publ_contact_author_phone        '+44 1865 000000' 
_publ_contact_author_fax          '+44 1865 000000' 
_publ_contact_author_email        'a.n.other@chem.no.ac.uk' 
_publ_requested_journal           'Section E' 
_publ_requested_category          'EO' # choose from: FI FM FO CI CM CO AD 
_publ_requested_coeditor_name     'Prof William Clegg' 
 
_publ_section_title 
; 
 ? 
; 
 
loop_ 
 _publ_author_name 
 _publ_author_address 
 _publ_author_footnote 
 'Other, Anthony N.' # Author 1 
; 
 ? # Address for author 1 
; 
; 
 ? # Footnote for author 1 
; 
 'Else, S. O.' # Author 2 
; 
 ? # Address 2 
; 
; 
 ? # Footnote 2 
; 
 
 
_publ_section_abstract 
; 
 ? 
; 
 
_publ_section_related_literature 
; 
 ? 
; 
 
_publ_section_comment 
; 
 ? 
; 
 
_publ_section_acknowledgements 
; 
 ? 
; 
 
_publ_section_figure_captions 
; 
Fig. 1. 
The title compound with displacement ellipsoids drawn at the 50% 
probability level. H atoms are shown as spheres of 
arbitary radius. 
 
; 
 
 
_publ_section_exptl_refinement 
; 
 
; 
 
_publ_section_exptl_prep 
; 
 ? 
; 
 
data_C9a_but
 
_exptl_special_details 
; 
 The crystal was 
placed in the cold stream of an Oxford 
Cryosystems open-flow nitrogen cryostat (Cosier & 
Glazer, 1986) with a nominal stability of 0.1K. 
 
Cosier, J. & Glazer, A.M., 1986. J. Appl. Cryst. 105-107. 
; 
 
_refine_special_details 
; 
 ? 
; 
 
_cell_length_a                    14.8922(2)
_cell_length_b                    15.11541(19)
_cell_length_c                    8.65503(11)
_cell_angle_alpha                 90
_cell_angle_beta                  92.4515(13)
_cell_angle_gamma                 90
_cell_volume                      1946.48(5)
 
_symmetry_cell_setting            'monoclinic' 
_symmetry_space_group_name_H-M    'P 21/c ' 
_symmetry_space_group_name_Hall   '-P 2ybc '
loop_
 _symmetry_equiv_pos_as_xyz
 'x,y,z'
 '-x,-y,-z'
 'x,-y+1/2,z+1/2'
 '-x,y+1/2,-z+1/2'

loop_
_atom_type_symbol
_atom_type_scat_dispersion_real
_atom_type_scat_dispersion_imag
_atom_type_scat_Cromer_Mann_a1
_atom_type_scat_Cromer_Mann_b1
_atom_type_scat_Cromer_Mann_a2
_atom_type_scat_Cromer_Mann_b2
_atom_type_scat_Cromer_Mann_a3
_atom_type_scat_Cromer_Mann_b3
_atom_type_scat_Cromer_Mann_a4
_atom_type_scat_Cromer_Mann_b4
_atom_type_scat_Cromer_Mann_c
_atom_type_scat_source  
 C       0.0181   0.0091   2.3100  20.8439   1.0200  10.2075   1.5886   0.5687
   0.8650  51.6512   0.2156 'International Tables Vol C 4.2.6.8 and 6.1.1.4'
 H       0.0000   0.0000   0.4930  10.5109   0.3229  26.1257   0.1402   3.1424
   0.0408  57.7998   0.0030 'International Tables Vol C 4.2.6.8 and 6.1.1.4'
 N       0.0311   0.0180  12.2126   0.0057   3.1322   9.8933   2.0125  28.9975
   1.1663   0.5826 -11.5290 'International Tables Vol C 4.2.6.8 and 6.1.1.4'
 O       0.0492   0.0322   3.0485  13.2771   2.2868   5.7011   1.5463   0.3239
   0.8670  32.9089   0.2508 'International Tables Vol C 4.2.6.8 and 6.1.1.4'
 S       0.3331   0.5567   6.9053   1.4679   5.2034  22.2151   1.4379   0.2536
   1.5863  56.1720   0.8669 'International Tables Vol C 4.2.6.8 and 6.1.1.4'
 
 
_cell_formula_units_Z                    4

_chemical_formula_sum             'C20 H23 N3 O3 S1'
_chemical_formula_moiety          'C20 H23 N3 O3 S1'
_chemical_compound_source                .
_chemical_formula_weight            385.49
 
 
_cell_measurement_reflns_used         8003
_cell_measurement_theta_min             4.15
_cell_measurement_theta_max            74.48
_cell_measurement_temperature           95
 
_exptl_crystal_description        'platelet' 
_exptl_crystal_colour             'colourless' 
_exptl_crystal_size_min           0.040 
_exptl_crystal_size_mid           0.193 
_exptl_crystal_size_max           0.550 
 
_exptl_crystal_density_diffrn     1.315 
_exptl_crystal_density_meas       'not measured' 
_exptl_crystal_density_method     'not measured' 
_exptl_crystal_F_000              816 
_exptl_absorpt_coefficient_mu     1.688 
 
_exptl_absorpt_correction_type    analytical 
_exptl_absorpt_process_details 
; 
 Analytical Absorption (De Meulenaer & Tompa, 1965) 
; 
_exptl_absorpt_correction_T_min   0.58 
_exptl_absorpt_correction_T_max   0.93 
_diffrn_measurement_device_type   'Oxford Diffraction SuperNova' 
_diffrn_measurement_device        'Area' 
_diffrn_radiation_monochromator   'focussing mirrors' 
_diffrn_radiation_type            'Cu K\a'
_diffrn_radiation_wavelength           1.54184
_diffrn_measurement_method        '\f & \w scans' 
 
_computing_data_collection        'SuperNova, (Oxford Diffraction, 2010)' 
_computing_cell_refinement 
; 
 CrysAlisPro (Rigaku Oxford Diffraction, 2017) 
; 
_computing_data_reduction 
; 
 CrysAlisPro (Rigaku Oxford Diffraction, 2017) 
; 
_computing_structure_solution     'Superflip (Palatinus & Chapuis, 2007)' 
_computing_structure_refinement   'CRYSTALS (Betteridge et al., 2003)' 
_computing_publication_material   'CRYSTALS (Betteridge et al., 2003)' 
_computing_molecular_graphics     'CAMERON (Watkin et al., 1996)' 
 
_diffrn_standards_interval_time   . 
_diffrn_standards_interval_count  . 
_diffrn_standards_number          0 
_diffrn_standards_decay_%         . 
 
_diffrn_ambient_temperature         95
_diffrn_ambient_pressure        101
_diffrn_reflns_number             14054 
_diffrn_reflns_av_unetI/netI      0.032 
_reflns_number_total              3940 
_diffrn_reflns_av_R_equivalents   0.022 
 
_diffrn_reflns_theta_min          2.970 
_diffrn_reflns_theta_max          74.639 
_diffrn_measured_fraction_theta_max 0.988 
 
_diffrn_reflns_theta_full         71.653 
_diffrn_measured_fraction_theta_full 0.995 
 
 
_diffrn_reflns_limit_h_min        -18 
_diffrn_reflns_limit_h_max        17 
_diffrn_reflns_limit_k_min        -18 
_diffrn_reflns_limit_k_max        18 
_diffrn_reflns_limit_l_min        -6 
_diffrn_reflns_limit_l_max        10 
_reflns_limit_h_min               -17 
_reflns_limit_h_max               18 
_reflns_limit_k_min               0 
_reflns_limit_k_max               18 
_reflns_limit_l_min               0 
_reflns_limit_l_max               10 
 
_oxford_diffrn_Wilson_B_factor    1.76 
_oxford_diffrn_Wilson_scale       0.12 
 
_atom_sites_solution_primary      other  
_atom_sites_solution_hydrogens    difmap
 
_refine_diff_density_min          -0.42 
_refine_diff_density_max          0.43 
 
_oxford_refine_reflns_threshold_expression       I>-3.0\s(I)
_refine_ls_number_restraints      8 
_refine_ls_number_parameters      252 
_refine_ls_number_reflns          3940 
_oxford_refine_ls_R_factor_ref    0.0393 
_refine_ls_R_factor_all           0.0393 
_refine_ls_wR_factor_ref          0.1059 
_refine_ls_wR_factor_all          0.1059 
_refine_ls_goodness_of_fit_ref    0.9970 
_refine_ls_shift/su_max           0.0006789 
_refine_ls_shift/su_mean          0.0000410 
 
_oxford_reflns_number_all         3940 
_oxford_refine_ls_R_factor_all    0.0393 
_oxford_refine_ls_wR_factor_all   0.1059 
 
_reflns_threshold_expression                I>2.0\s(I)
_reflns_number_gt                 3647 
_refine_ls_R_factor_gt            0.0370 
_refine_ls_wR_factor_gt           0.1031 
 
 
_refine_ls_structure_factor_coef  Fsqd 
_refine_ls_matrix_type            full
_refine_ls_hydrogen_treatment     mixed 
_refine_ls_weighting_scheme       calc 
_refine_ls_weighting_details 
;
 Method= Modified Sheldrick 
 w=1/[\s^2^(F^2^) + ( 0.07P)^2^ + 0.75P] 
 ,where P=(max(Fo^2^,0) + 2Fc^2^)/3 
;
_publ_section_references 
; 
Betteridge, P.W., Carruthers, J.R., Cooper, R.I., 
Prout, K. & Watkin, D.J. (2003). J. Appl. Cryst. 36, 1487. 
 
De Meulenaer, J. & Tompa, H. (1965). Acta Cryst. 19, 1014. 
 
Oxford Diffraction, (2010). Supernova User Manual. 
 
Palatinus, L. & Chapuis, G. (2007). J. Appl. Cryst. 40, 786-790. 
 
Rigaku Oxford Diffraction (2017). CrysAlisPro. 
 
Watkin, D.J., Prout, C.K. & Pearce, L.J. (1996). CAMERON, Chemical 
Crystallography Laboratory, Oxford, UK. 
; 


loop_
_atom_site_label
_atom_site_type_symbol
_atom_site_fract_x
_atom_site_fract_y
_atom_site_fract_z
_atom_site_U_iso_or_equiv
_atom_site_occupancy
_atom_site_adp_type
_atom_site_refinement_flags_posn
_atom_site_refinement_flags_adp
_atom_site_refinement_flags_occupancy
_atom_site_disorder_assembly
_atom_site_disorder_group
_atom_site_attached_hydrogens
C1 C -0.29295(9) 0.83126(9) -0.23514(15) 0.0212 1.0000 Uani D . . . . . 
C2 C -0.31976(10) 0.91652(10) -0.27849(17) 0.0257 1.0000 Uani . . . . . . 
C3 C -0.38598(11) 0.92879(11) -0.39449(18) 0.0292 1.0000 Uani . . . . . . 
C4 C -0.42541(10) 0.85666(11) -0.46957(17) 0.0293 1.0000 Uani . . . . . . 
C5 C -0.39838(10) 0.77216(11) -0.42626(17) 0.0279 1.0000 Uani . . . . . . 
C6 C -0.33323(10) 0.75813(10) -0.30882(16) 0.0242 1.0000 Uani . . . . . . 
N7 N -0.22574(8) 0.82497(8) -0.11616(13) 0.0216 1.0000 Uani D . . . . . 
C8 C -0.18114(9) 0.75077(9) -0.06287(15) 0.0197 1.0000 Uani D . . . . . 
O9 O -0.19202(7) 0.67627(6) -0.11452(11) 0.0238 1.0000 Uani . . . . . . 
N10 N -0.12084(8) 0.77174(8) 0.05710(13) 0.0208 1.0000 Uani D . . . . . 
C11 C -0.06081(9) 0.71599(9) 0.13786(15) 0.0196 1.0000 Uani D . . . . . 
C12 C -0.05887(10) 0.62384(9) 0.12281(16) 0.0234 1.0000 Uani . . . . . . 
C13 C 0.00304(10) 0.57513(9) 0.21209(17) 0.0238 1.0000 Uani . . . . . . 
C14 C 0.06156(9) 0.61770(9) 0.31799(15) 0.0210 1.0000 Uani . . . . . . 
C15 C 0.05944(9) 0.70934(9) 0.33419(15) 0.0218 1.0000 Uani . . . . . . 
C16 C -0.00077(9) 0.75805(9) 0.24373(16) 0.0212 1.0000 Uani . . . . . . 
S17 S 0.14432(2) 0.55930(2) 0.42517(4) 0.0214 1.0000 Uani . . . . . . 
O18 O 0.15775(8) 0.60158(7) 0.57277(11) 0.0274 1.0000 Uani . . . . . . 
O19 O 0.12218(8) 0.46655(7) 0.42012(12) 0.0283 1.0000 Uani . . . . . . 
N20 N 0.23962(8) 0.56966(8) 0.33849(13) 0.0218 1.0000 Uani . . . . . . 
C21 C 0.24934(11) 0.51828(10) 0.19532(16) 0.0258 1.0000 Uani . . . . . . 
C22 C 0.21883(11) 0.56436(10) 0.05269(17) 0.0277 1.0000 Uani . . . . . . 
C23 C 0.19641(12) 0.59720(11) -0.06730(18) 0.0342 1.0000 Uani . . . . . . 
C24 C 0.28112(10) 0.65864(9) 0.34010(17) 0.0250 1.0000 Uani . . . . . . 
C25 C 0.38262(11) 0.65260(10) 0.32628(18) 0.0292 1.0000 Uani . . . . . . 
C26 C 0.42936(11) 0.59128(10) 0.44526(19) 0.0300 1.0000 Uani . . . . . . 
C27 C 0.41568(12) 0.61846(12) 0.61135(19) 0.0339 1.0000 Uani . . . . . . 
H21 H -0.2908 0.9670 -0.2302 0.0304 1.0000 Uiso R . . . . . 
H31 H -0.4030 0.9869 -0.4186 0.0334 1.0000 Uiso R . . . . . 
H41 H -0.4705 0.8655 -0.5533 0.0345 1.0000 Uiso R . . . . . 
H51 H -0.4233 0.7223 -0.4797 0.0302 1.0000 Uiso R . . . . . 
H61 H -0.3157 0.7000 -0.2832 0.0277 1.0000 Uiso R . . . . . 
H121 H -0.0994 0.5940 0.0524 0.0271 1.0000 Uiso R . . . . . 
H131 H 0.0053 0.5139 0.2030 0.0275 1.0000 Uiso R . . . . . 
H151 H 0.0987 0.7375 0.4081 0.0244 1.0000 Uiso R . . . . . 
H161 H -0.0028 0.8204 0.2533 0.0259 1.0000 Uiso R . . . . . 
H211 H 0.3126 0.5012 0.1870 0.0299 1.0000 Uiso R . . . . . 
H212 H 0.2137 0.4646 0.1996 0.0306 1.0000 Uiso R . . . . . 
H242 H 0.2675 0.6865 0.4412 0.0291 1.0000 Uiso R . . . . . 
H241 H 0.2568 0.6939 0.2549 0.0297 1.0000 Uiso R . . . . . 
H252 H 0.4098 0.7124 0.3391 0.0331 1.0000 Uiso R . . . . . 
H251 H 0.3974 0.6311 0.2264 0.0344 1.0000 Uiso R . . . . . 
H261 H 0.4947 0.5886 0.4239 0.0353 1.0000 Uiso R . . . . . 
H262 H 0.4053 0.5314 0.4273 0.0354 1.0000 Uiso R . . . . . 
H272 H 0.4518 0.5816 0.6850 0.0503 1.0000 Uiso R . . . . . 
H273 H 0.4377 0.6789 0.6308 0.0501 1.0000 Uiso R . . . . . 
H271 H 0.3533 0.6164 0.6383 0.0494 1.0000 Uiso R . . . . . 
H71 H -0.2069(11) 0.8750(10) -0.0783(19) 0.0267(18) 1.0000 Uiso D . . . . . 
H101 H -0.1203(11) 0.8257(10) 0.0833(18) 0.0251(18) 1.0000 Uiso D . . . . . 
H231 H 0.1806 0.6224 -0.1610 0.0405 1.0000 Uiso R . . . . . 
loop_
_atom_site_aniso_label
_atom_site_aniso_U_11
_atom_site_aniso_U_22
_atom_site_aniso_U_33
_atom_site_aniso_U_23
_atom_site_aniso_U_13
_atom_site_aniso_U_12
C1 0.0218(7) 0.0238(7) 0.0181(6) 0.0010(5) 0.0008(5) -0.0003(5) 
C2 0.0292(7) 0.0248(7) 0.0230(7) 0.0006(5) -0.0015(6) 0.0005(5) 
C3 0.0303(8) 0.0328(8) 0.0244(7) 0.0039(6) -0.0012(6) 0.0054(6) 
C4 0.0241(7) 0.0414(9) 0.0220(7) 0.0009(6) -0.0024(5) 0.0015(6) 
C5 0.0250(7) 0.0363(8) 0.0222(7) -0.0042(6) -0.0001(5) -0.0047(6) 
C6 0.0248(7) 0.0250(7) 0.0227(7) -0.0019(5) 0.0006(5) -0.0021(5) 
N7 0.0260(6) 0.0180(6) 0.0205(6) -0.0016(4) -0.0037(5) -0.0010(4) 
C8 0.0229(7) 0.0194(6) 0.0170(6) -0.0001(5) 0.0018(5) -0.0007(5) 
O9 0.0298(5) 0.0183(5) 0.0228(5) -0.0021(4) -0.0027(4) -0.0011(4) 
N10 0.0256(6) 0.0162(5) 0.0202(5) -0.0027(4) -0.0034(4) 0.0013(4) 
C11 0.0219(6) 0.0207(6) 0.0163(6) 0.0002(5) 0.0010(5) 0.0013(5) 
C12 0.0277(7) 0.0197(7) 0.0224(7) -0.0007(5) -0.0043(5) -0.0017(5) 
C13 0.0295(7) 0.0176(6) 0.0240(7) 0.0005(5) -0.0027(6) -0.0009(5) 
C14 0.0257(7) 0.0199(6) 0.0174(6) 0.0021(5) -0.0003(5) 0.0015(5) 
C15 0.0246(7) 0.0216(7) 0.0191(6) -0.0012(5) -0.0007(5) -0.0017(5) 
C16 0.0257(7) 0.0178(6) 0.0200(6) -0.0012(5) -0.0003(5) 0.0004(5) 
S17 0.0283(2) 0.01877(19) 0.01671(18) 0.00239(11) -0.00253(13) 0.00114(12) 
O18 0.0363(6) 0.0307(5) 0.0149(5) 0.0009(4) -0.0023(4) 0.0029(4) 
O19 0.0361(6) 0.0195(5) 0.0288(5) 0.0066(4) -0.0041(4) -0.0009(4) 
N20 0.0284(6) 0.0187(5) 0.0180(6) -0.0018(4) -0.0016(4) 0.0012(4) 
C21 0.0350(8) 0.0214(7) 0.0206(7) -0.0025(5) -0.0026(6) 0.0043(5) 
C22 0.0349(8) 0.0263(7) 0.0219(7) -0.0049(6) 0.0003(6) 0.0040(6) 
C23 0.0480(10) 0.0333(8) 0.0211(7) -0.0021(6) -0.0015(6) 0.0108(7) 
C24 0.0329(8) 0.0188(6) 0.0230(7) 0.0001(5) -0.0016(6) 0.0001(5) 
C25 0.0313(8) 0.0284(7) 0.0280(7) 0.0009(6) 0.0027(6) -0.0018(6) 
C26 0.0277(8) 0.0283(8) 0.0336(8) -0.0030(6) -0.0040(6) 0.0002(6) 
C27 0.0336(8) 0.0367(9) 0.0309(8) 0.0001(6) -0.0034(6) -0.0061(7) 

_refine_ls_extinction_method 
    'None'
_oxford_refine_ls_scale 2.95(3) 
loop_
 _geom_bond_atom_site_label_1
 _geom_bond_site_symmetry_1
 _geom_bond_atom_site_label_2
 _geom_bond_site_symmetry_2
 _geom_bond_distance
 _geom_bond_publ_flag
C1 . C2 . 1.396(2)    yes
C1 . C6 . 1.399(2)    yes
C1 . N7 . 1.4081(18)    yes
C2 . C3 . 1.389(2)    yes
C2 . H21 . 0.963    no
C3 . C4 . 1.387(2)    yes
C3 . H31 . 0.935    no
C4 . C5 . 1.386(2)    yes
C4 . H41 . 0.976    no
C5 . C6 . 1.391(2)    yes
C5 . H51 . 0.951    no
C6 . H61 . 0.940    no
N7 . C8 . 1.3731(17)    yes
N7 . H71 . 0.866(14)    no
C8 . O9 . 1.2199(17)    yes
C8 . N10 . 1.3803(17)    yes
N10 . C11 . 1.3944(17)    yes
N10 . H101 . 0.846(14)    no
C11 . C12 . 1.3995(19)    yes
C11 . C16 . 1.4047(19)    yes
C12 . C13 . 1.389(2)    yes
C12 . H121 . 0.952    no
C13 . C14 . 1.3948(19)    yes
C13 . H131 . 0.930    no
C14 . C15 . 1.3927(19)    yes
C14 . S17 . 1.7496(14)    yes
C15 . C16 . 1.3782(19)    yes
C15 . H151 . 0.949    no
C16 . H161 . 0.947    no
S17 . O18 . 1.4347(10)    yes
S17 . O19 . 1.4404(11)    yes
S17 . N20 . 1.6409(13)    yes
N20 . C21 . 1.4747(17)    yes
N20 . C24 . 1.4801(18)    yes
C21 . C22 . 1.472(2)    yes
C21 . H211 . 0.983    no
C21 . H212 . 0.972    no
C22 . C23 . 1.186(2)    yes
C23 . H231 . 0.918    no
C24 . C25 . 1.524(2)    yes
C24 . H242 . 1.000    no
C24 . H241 . 0.968    no
C25 . C26 . 1.531(2)    yes
C25 . H252 . 0.995    no
C25 . H251 . 0.958    no
C26 . C27 . 1.517(2)    yes
C26 . H261 . 0.999    no
C26 . H262 . 0.983    no
C27 . H272 . 0.988    no
C27 . H273 . 0.983    no
C27 . H271 . 0.967    no
loop_
 _geom_angle_atom_site_label_1
 _geom_angle_site_symmetry_1
 _geom_angle_atom_site_label_2
 _geom_angle_site_symmetry_2
 _geom_angle_atom_site_label_3
 _geom_angle_site_symmetry_3
 _geom_angle
 _geom_angle_publ_flag
C2 . C1 . C6 . 119.67(13)    yes
C2 . C1 . N7 . 116.43(12)    yes
C6 . C1 . N7 . 123.90(13)    yes
C1 . C2 . C3 . 120.24(14)    yes
C1 . C2 . H21 . 119.8    no
C3 . C2 . H21 . 119.9    no
C2 . C3 . C4 . 120.45(15)    yes
C2 . C3 . H31 . 117.6    no
C4 . C3 . H31 . 121.9    no
C3 . C4 . C5 . 119.05(14)    yes
C3 . C4 . H41 . 120.3    no
C5 . C4 . H41 . 120.6    no
C4 . C5 . C6 . 121.57(14)    yes
C4 . C5 . H51 . 119.7    no
C6 . C5 . H51 . 118.7    no
C1 . C6 . C5 . 119.00(14)    yes
C1 . C6 . H61 . 121.4    no
C5 . C6 . H61 . 119.5    no
C1 . N7 . C8 . 128.26(12)    yes
C1 . N7 . H71 . 115.2(9)    no
C8 . N7 . H71 . 116.2(9)    no
N7 . C8 . O9 . 125.18(13)    yes
N7 . C8 . N10 . 110.79(11)    yes
O9 . C8 . N10 . 124.03(13)    yes
C8 . N10 . C11 . 128.37(12)    yes
C8 . N10 . H101 . 114.9(9)    no
C11 . N10 . H101 . 116.7(9)    no
N10 . C11 . C12 . 124.77(12)    yes
N10 . C11 . C16 . 115.47(12)    yes
C12 . C11 . C16 . 119.74(12)    yes
C11 . C12 . C13 . 119.46(13)    yes
C11 . C12 . H121 . 121.0    no
C13 . C12 . H121 . 119.5    no
C12 . C13 . C14 . 120.16(13)    yes
C12 . C13 . H131 . 120.4    no
C14 . C13 . H131 . 119.4    no
C13 . C14 . C15 . 120.58(13)    yes
C13 . C14 . S17 . 121.46(11)    yes
C15 . C14 . S17 . 117.83(11)    yes
C14 . C15 . C16 . 119.42(13)    yes
C14 . C15 . H151 . 119.9    no
C16 . C15 . H151 . 120.7    no
C11 . C16 . C15 . 120.62(13)    yes
C11 . C16 . H161 . 119.1    no
C15 . C16 . H161 . 120.3    no
C14 . S17 . O18 . 108.39(6)    yes
C14 . S17 . O19 . 108.65(7)    yes
O18 . S17 . O19 . 118.92(6)    yes
C14 . S17 . N20 . 108.23(6)    yes
O18 . S17 . N20 . 105.92(6)    yes
O19 . S17 . N20 . 106.28(6)    yes
S17 . N20 . C21 . 116.86(10)    yes
S17 . N20 . C24 . 116.83(9)    yes
C21 . N20 . C24 . 115.50(11)    yes
N20 . C21 . C22 . 114.69(12)    yes
N20 . C21 . H211 . 109.2    no
C22 . C21 . H211 . 109.0    no
N20 . C21 . H212 . 109.6    no
C22 . C21 . H212 . 106.1    no
H211 . C21 . H212 . 108.1    no
C21 . C22 . C23 . 175.88(16)    yes
C22 . C23 . H231 . 178.5    no
N20 . C24 . C25 . 111.09(12)    yes
N20 . C24 . H242 . 106.9    no
C25 . C24 . H242 . 109.4    no
N20 . C24 . H241 . 110.6    no
C25 . C24 . H241 . 108.2    no
H242 . C24 . H241 . 110.6    no
C24 . C25 . C26 . 114.05(13)    yes
C24 . C25 . H252 . 109.7    no
C26 . C25 . H252 . 107.7    no
C24 . C25 . H251 . 111.0    no
C26 . C25 . H251 . 106.7    no
H252 . C25 . H251 . 107.5    no
C25 . C26 . C27 . 113.44(13)    yes
C25 . C26 . H261 . 108.6    no
C27 . C26 . H261 . 111.0    no
C25 . C26 . H262 . 107.4    no
C27 . C26 . H262 . 109.7    no
H261 . C26 . H262 . 106.5    no
C26 . C27 . H272 . 111.5    no
C26 . C27 . H273 . 110.9    no
H272 . C27 . H273 . 104.2    no
C26 . C27 . H271 . 112.9    no
H272 . C27 . H271 . 109.1    no
H273 . C27 . H271 . 107.8    no
loop_
 _geom_hbond_atom_site_label_D
 _geom_hbond_site_symmetry_D
 _geom_hbond_atom_site_label_H
 _geom_hbond_site_symmetry_H
 _geom_hbond_atom_site_label_A
 _geom_hbond_site_symmetry_A
 _geom_hbond_angle_DHA
 _geom_hbond_distance_DH
 _geom_hbond_distance_HA
 _geom_hbond_distance_DA
 _geom_hbond_publ_flag
C21 . H212 . O9 2_565 147 0.97 2.27 3.133(2)    yes
N7 . H71 . O19 4_555 156.3(13) 0.866(14) 2.288(14) 3.101(2)    yes
N10 . H101 . O19 4_555 163.7(15) 0.846(14) 2.130(15) 2.951(2)    yes
C23 . H231 . O18 1_554 147 0.92 2.34 3.144(2)    yes


_iucr_refine_instructions_details
;
#
# Punched on 04/09/21 at 08:57:33
#
#LIST     12                                                                    
BLOCK 
CONT SCALE 
CONT C    (     1 ,X'S,U'S)  UNTIL C    (    27 ) 
CONT H    (    71 ,X'S,U[ISO])  UNTIL H    (   101 ) 
RIDE C   (   2,X'S) H   (  21,X'S) 
RIDE C   (   3,X'S) H   (  31,X'S) 
RIDE C   (   4,X'S) H   (  41,X'S) 
RIDE C   (   5,X'S) H   (  51,X'S) 
RIDE C   (   6,X'S) H   (  61,X'S) 
RIDE C   (  12,X'S) H   ( 121,X'S) 
RIDE C   (  13,X'S) H   ( 131,X'S) 
RIDE C   (  15,X'S) H   ( 151,X'S) 
RIDE C   (  16,X'S) H   ( 161,X'S) 
RIDE C   (  21,X'S) H   ( 211,X'S) H   ( 212,X'S) 
RIDE C   (  23,X'S) H   ( 231,X'S) 
RIDE C   (  24,X'S) H   ( 242,X'S) H   ( 241,X'S) 
RIDE C   (  25,X'S) H   ( 252,X'S) H   ( 251,X'S) 
RIDE C   (  26,X'S) H   ( 261,X'S) H   ( 262,X'S) 
RIDE C   (  27,X'S) H   ( 272,X'S) H   ( 273,X'S) H   ( 271,X'S) 
END                                                                             
#
# Punched on 04/09/21 at 08:57:33
#
#LIST     16                                                                    
NO 
REM   HREST   START (DO NOT REMOVE THIS LINE) 
REM NO H  NO #H U MULT   DIST 
REM C-H 
REM >4           1.5    .96 DISORDER 
REM 1      1     1.2    .93 C C-H (ACETYLENE) 
REM 1      2     1.2    .93 C-C(H)-C 
REM 1      3     1.2    .98 (C)3-C-H 
REM 2      1     1.2    .93 C=C-H(2) 
REM 2      2     1.2    .97 (C)2-C-(H)2 
REM 3      1     1.5    .96 C-C-(H)3 
REM N-H 
REM >4           1.5    .89 DISORDER 
REM 1      1     1.2    .86 N-N/H 
REM 1      2     1.2    .86 (C)2-N-H 
REM 1      3     1.2    .89 (C)3-N-H 
REM 2      1     1.2    .86 C-N-(H)2 
REM 2      2     1.2    .89 (C)2-N-(H)2 
REM 3      1     1.2    .89 C-H-(H)3 
REM O-H 
REM 1      1     1.5    .82 O-H 
REM 
REM DIST      ESD = 0.02 
REM VIB       ESD = 0.002 
REM ANGLE     ESD = 2.0 
REM 
REM TO ACTIVATE THE VIB RESTRAINTS, REMOVE LEADING REM 
REM            H1-N-R2 
DIST 0.86, 0.02 = 
CONT N ( 7) TO H(71) 
REST 0.025, 0.002 = H(71,U[ISO]) 
ANGLE 0.0, 2.0 = MEAN 
CONT H(71) TO N ( 7) TO C(1) 
CONT H(71) TO N ( 7) TO C(8) 
REM            H1-N-R2 
DIST 0.86, 0.02 = 
CONT N ( 10) TO H(101) 
REST 0.024, 0.002 = H(101,U[ISO]) 
ANGLE 0.0, 2.0 = MEAN 
CONT H(101) TO N ( 10) TO C(8) 
CONT H(101) TO N ( 10) TO C(11) 
REM   HREST   END (DO NOT REMOVE THIS LINE) 
END                                                                             
;
