# Supplementary material for: An Insight into Anion Extraction by Amphiphiles: Hydrophobic Microenvironments as a Requirement for the Extractant Selectivity
Source: ACS Omega. 2023 Nov 3;8(46):44221–8. doi: 10.1021/acsomega.3c06767 (PMC10666219; doi:10.1021/acsomega.3c06767)
Supplement: Supplementary file 3 — ao3c06767_si_003.cif [file ao3c06767_si_003.cif]

data_global 
_audit_creation_date        "2022-10-07"
_audit_creation_method 'CRYSTALS_ver_14.61_build_7734 '

_oxford_structure_analysis_title  'THIS IS THE DEFAULT SETTING FOR THE TITLE, P'
_chemical_name_systematic         .
_chemical_melting_point           'not measured'
 
_publ_contact_letter 
; 
 Please consider this CIF submission for 
 publication as a Short Format Paper in Acta 
 Crystallographica E. 
; 
_publ_contact_author_name         'Anthony Other' 
_publ_contact_author_address 
; 
 Chemical Crystallography Laboratory, 
 Department of Chemistry, 
 University of Nowhere, 
 Nowhere, NO1 4T, UK. 
; 
 
_publ_contact_author_phone        '+44 1865 000000' 
_publ_contact_author_fax          '+44 1865 000000' 
_publ_contact_author_email        'a.n.other@chem.no.ac.uk' 
_publ_requested_journal           'Section E' 
_publ_requested_category          'EO' # choose from: FI FM FO CI CM CO AD 
_publ_requested_coeditor_name     'Prof William Clegg' 
 
_publ_section_title 
; 
 ? 
; 
 
loop_ 
 _publ_author_name 
 _publ_author_address 
 _publ_author_footnote 
 'Other, Anthony N.' # Author 1 
; 
 ? # Address for author 1 
; 
; 
 ? # Footnote for author 1 
; 
 'Else, S. O.' # Author 2 
; 
 ? # Address 2 
; 
; 
 ? # Footnote 2 
; 
 
_publ_section_abstract 
; 
 ? 
; 
 
_publ_section_related_literature 
; 
 ? 
; 
 
_publ_section_comment 
; 
 ? 
; 
 
_publ_section_acknowledgements 
; 
 ? 
; 
 
_publ_section_figure_captions 
; 
Fig. 1. 
The title compound with displacement ellipsoids drawn at the 50% 
probability level. H atoms are shown as spheres of 
arbitary radius. 
 
; 
 
 
_publ_section_exptl_refinement 
; 
 
; 
 
_publ_section_exptl_prep 
; 
 ? 
; 
 
data_KSC9_H_hept
 
_exptl_special_details 
; 
 The crystal was 
placed in the cold stream of an Oxford 
Cryosystems open-flow nitrogen cryostat (Cosier & 
Glazer, 1986) with a nominal stability of 0.1K. 
 
Cosier, J. & Glazer, A.M., 1986. J. Appl. Cryst. 105-107. 
; 
 
_refine_special_details 
; 
 ? 
; 
 
_cell_length_a                    38.7601(19)
_cell_length_b                    15.0572(7)
_cell_length_c                    8.6258(4)
_cell_angle_alpha                 90
_cell_angle_beta                  98.942(2)
_cell_angle_gamma                 90
_cell_volume                      4973.0(4)
 
_symmetry_cell_setting            'monoclinic' 
_symmetry_space_group_name_H-M    'C 2/c ' 
_symmetry_space_group_name_Hall   '-C 2yc '
loop_
 _symmetry_equiv_pos_as_xyz
 'x,y,z'
 '-x,-y,-z'
 'x+1/2,y+1/2,z'
 '-x+1/2,-y+1/2,-z'
 'x,-y,z+1/2'
 '-x,y,-z+1/2'
 'x+1/2,-y+1/2,z+1/2'
 '-x+1/2,y+1/2,-z+1/2'

loop_
_atom_type_symbol
_atom_type_scat_dispersion_real
_atom_type_scat_dispersion_imag
_atom_type_scat_Cromer_Mann_a1
_atom_type_scat_Cromer_Mann_b1
_atom_type_scat_Cromer_Mann_a2
_atom_type_scat_Cromer_Mann_b2
_atom_type_scat_Cromer_Mann_a3
_atom_type_scat_Cromer_Mann_b3
_atom_type_scat_Cromer_Mann_a4
_atom_type_scat_Cromer_Mann_b4
_atom_type_scat_Cromer_Mann_c
_atom_type_scat_source  
 C       0.0181   0.0091   2.3100  20.8439   1.0200  10.2075   1.5886   0.5687
   0.8650  51.6512   0.2156 'International Tables Vol C 4.2.6.8 and 6.1.1.4'
 H       0.0000   0.0000   0.4930  10.5109   0.3229  26.1257   0.1402   3.1424
   0.0408  57.7998   0.0030 'International Tables Vol C 4.2.6.8 and 6.1.1.4'
 N       0.0311   0.0180  12.2126   0.0057   3.1322   9.8933   2.0125  28.9975
   1.1663   0.5826 -11.5290 'International Tables Vol C 4.2.6.8 and 6.1.1.4'
 O       0.0492   0.0322   3.0485  13.2771   2.2868   5.7011   1.5463   0.3239
   0.8670  32.9089   0.2508 'International Tables Vol C 4.2.6.8 and 6.1.1.4'
 S       0.3331   0.5567   6.9053   1.4679   5.2034  22.2151   1.4379   0.2536
   1.5863  56.1720   0.8669 'International Tables Vol C 4.2.6.8 and 6.1.1.4'
 F       0.0727   0.0534   3.5392  10.2825   2.6412   4.2944   1.5170   0.2615
   1.0243  26.1476   0.2776 'International Tables Vol C 4.2.6.8 and 6.1.1.4'
 
 
_cell_formula_units_Z                    8

_chemical_formula_sum             'C24 H28 F3 N3 O3 S1'
_chemical_formula_moiety          'C24 H28 F3 N3 O3 S1'
_chemical_compound_source                .
_chemical_formula_weight            495.56
 
 
_cell_measurement_reflns_used         9380
_cell_measurement_theta_min             3.15
_cell_measurement_theta_max            70.05
_cell_measurement_temperature          180
 
_exptl_crystal_description        'platelet' 
_exptl_crystal_colour             'colourless' 
_exptl_crystal_size_min           0.026 
_exptl_crystal_size_mid           0.163 
_exptl_crystal_size_max           0.581 
 
_exptl_crystal_density_diffrn     1.324 
_exptl_crystal_density_meas       'not measured' 
_exptl_crystal_density_method     'not measured' 
_exptl_crystal_F_000              2079.983 
_exptl_absorpt_coefficient_mu     1.620 
 
_exptl_absorpt_correction_type    multi-scan 
_exptl_absorpt_process_details    'SADABS (Siemens, 1996)' 
_exptl_absorpt_correction_T_min   0.82 
_exptl_absorpt_correction_T_max   0.96 
_diffrn_measurement_device_type   'Bruker Kappa Apex4' 
_diffrn_measurement_device        'Area' 
_diffrn_radiation_monochromator   'graphite' 
_diffrn_radiation_type            'Cu K\a'
_diffrn_radiation_wavelength           1.54180
_diffrn_measurement_method        '\f & \w scans' 
 
_computing_data_collection        'Apex4 (Bruker AXS, 2021)' 
_computing_cell_refinement        'Apex4 (Bruker AXS, 2021)' 
_computing_data_reduction         'Apex4 (Bruker AXS, 2021)' 
_computing_structure_solution     'Superflip (Palatinus & Chapuis, 2007)' 
_computing_structure_refinement   'CRYSTALS (Betteridge et al., 2003)' 
_computing_publication_material   'CRYSTALS (Betteridge et al., 2003)' 
_computing_molecular_graphics     'CAMERON (Watkin et al., 1996)' 
 
_diffrn_standards_interval_time   . 
_diffrn_standards_interval_count  . 
_diffrn_standards_number          0 
_diffrn_standards_decay_%         . 
 
_diffrn_ambient_temperature        180
_diffrn_ambient_pressure        101
_diffrn_reflns_number             47739 
_diffrn_reflns_av_unetI/netI      0.066 
_reflns_number_total              4752 
_diffrn_reflns_av_R_equivalents   0.044 
 
_diffrn_reflns_theta_min          3.154 
_diffrn_reflns_theta_max          70.438 
_diffrn_measured_fraction_theta_max 0.997 
 
_diffrn_reflns_theta_full         70.438 
_diffrn_measured_fraction_theta_full 0.997 
 
 
_diffrn_reflns_limit_h_min        -47 
_diffrn_reflns_limit_h_max        47 
_diffrn_reflns_limit_k_min        -18 
_diffrn_reflns_limit_k_max        18 
_diffrn_reflns_limit_l_min        -10 
_diffrn_reflns_limit_l_max        9 
_reflns_limit_h_min               -47 
_reflns_limit_h_max               46 
_reflns_limit_k_min               0 
_reflns_limit_k_max               18 
_reflns_limit_l_min               0 
_reflns_limit_l_max               10 
 
_oxford_diffrn_Wilson_B_factor    3.46 
_oxford_diffrn_Wilson_scale       1053.57 
 
_atom_sites_solution_primary      other  
_atom_sites_solution_secondary    difmap
_atom_sites_solution_hydrogens    difmap
 
_refine_diff_density_min          -0.46 
_refine_diff_density_max          0.41 
 
_oxford_refine_reflns_threshold_expression       I>-3.0\s(I)
_refine_ls_number_restraints      157 
_refine_ls_number_parameters      407 
_refine_ls_number_reflns          4752 
_oxford_refine_ls_R_factor_ref    0.0562 
_refine_ls_R_factor_all           0.0562 
_refine_ls_wR_factor_ref          0.1397 
_refine_ls_wR_factor_all          0.1397 
_refine_ls_goodness_of_fit_ref    0.9830 
_refine_ls_shift/su_max           0.0006416 
_refine_ls_shift/su_mean          0.0000522 
 
_oxford_reflns_number_all         4752 
_oxford_refine_ls_R_factor_all    0.0562 
_oxford_refine_ls_wR_factor_all   0.1397 
 
_reflns_threshold_expression                I>2.0\s(I)
_reflns_number_gt                 4161 
_refine_ls_R_factor_gt            0.0509 
_refine_ls_wR_factor_gt           0.1348 
 
 
_refine_ls_structure_factor_coef  Fsqd 
_refine_ls_matrix_type            full
_refine_ls_hydrogen_treatment     mixed 
_refine_ls_weighting_scheme       calc 
_refine_ls_weighting_details 
;
 Method= Modified Sheldrick 
 w=1/[\s^2^(F^2^) + ( 0.08P)^2^ + 5.32P] 
 ,where P=(max(Fo^2^,0) + 2Fc^2^)/3 
;
_publ_section_references 
; 
Betteridge, P.W., Carruthers, J.R., Cooper, R.I., 
Prout, K. & Watkin, D.J. (2003). J. Appl. Cryst. 36, 1487. 
 
Bruker Analytical X-ray Systems, Inc., 2006. <i>Apex2</i>, 
Version 2 User Manual, M86-E01078, Madison, WI. 
 
Palatinus, L. & Chapuis, G. (2007). J. Appl. Cryst. 40, 786-790. 
 
Siemens Industrial Automation, Inc (1996). 
SADABS: Area-Detector Absorption Correction;: Madison, WI. 
 
Watkin, D.J., Prout, C.K. & Pearce, L.J. (1996). CAMERON, Chemical 
Crystallography Laboratory, Oxford, UK. 
; 

loop_
_atom_site_label
_atom_site_type_symbol
_atom_site_fract_x
_atom_site_fract_y
_atom_site_fract_z
_atom_site_U_iso_or_equiv
_atom_site_occupancy
_atom_site_adp_type
_atom_site_refinement_flags_posn
_atom_site_refinement_flags_adp
_atom_site_refinement_flags_occupancy
_atom_site_disorder_assembly
_atom_site_disorder_group
_atom_site_attached_hydrogens
C1 C 0.72237(5) 0.36554(14) 0.6592(2) 0.0394 1.0000 Uani . . . . . . 
C2 C 0.74500(6) 0.32220(15) 0.7756(3) 0.0476 1.0000 Uani . . . . . . 
C3 C 0.76909(6) 0.37000(14) 0.8782(2) 0.0447 1.0000 Uani . . . . . . 
C4 C 0.77019(5) 0.46196(14) 0.8659(2) 0.0351 1.0000 Uani D . . . . . 
C5 C 0.74691(5) 0.50499(14) 0.7492(2) 0.0375 1.0000 Uani . . . . . . 
C6 C 0.72351(5) 0.45733(14) 0.6456(2) 0.0392 1.0000 Uani . . . . . . 
S7 S 0.691236(15) 0.30694(4) 0.52957(6) 0.0452 1.0000 Uani . . . . . . 
O8 O 0.68779(5) 0.34851(13) 0.37886(17) 0.0599 1.0000 Uani . . . . . . 
O9 O 0.70011(5) 0.21473(11) 0.5434(2) 0.0598 1.0000 Uani . . . . . . 
N10 N 0.65323(5) 0.31688(12) 0.5868(2) 0.0441 1.0000 Uani . . . . . . 
C11 C 0.63503(6) 0.40308(16) 0.5619(3) 0.0525 1.0000 Uani D U . . . . 
C12 C 0.59885(12) 0.3946(3) 0.4610(8) 0.0583 0.5000 Uani D U . 1 1 . 
C13 C 0.58034(12) 0.4855(3) 0.4502(6) 0.0602 0.5000 Uani D U . 1 1 . 
C14 C 0.54395(12) 0.4802(3) 0.3499(7) 0.0689 0.5000 Uani D U . 1 1 . 
C15 C 0.52481(14) 0.5702(3) 0.3331(8) 0.0706 0.5000 Uani D U . 1 1 . 
C16 C 0.48854(15) 0.5595(4) 0.2319(9) 0.0798 0.5000 Uani D U . 1 1 . 
C17 C 0.46871(19) 0.6477(5) 0.2134(11) 0.1002 0.5000 Uani D U . 1 1 . 
C112 C 0.59578(11) 0.3927(4) 0.5454(8) 0.0636 0.5000 Uani D U . 1 2 . 
C113 C 0.58160(11) 0.3269(4) 0.4149(6) 0.0615 0.5000 Uani D U . 1 2 . 
C114 C 0.54205(12) 0.3164(4) 0.4062(7) 0.0750 0.5000 Uani D U . 1 2 . 
C115 C 0.52668(17) 0.2458(6) 0.2871(10) 0.0871 0.5000 Uani D U . 1 2 . 
C116 C 0.48673(17) 0.2427(5) 0.2701(10) 0.0874 0.5000 Uani D U . 1 2 . 
C117 C 0.47058(19) 0.1711(6) 0.1545(10) 0.1072 0.5000 Uani D U . 1 2 . 
C18 C 0.64790(7) 0.26803(16) 0.7285(3) 0.0551 1.0000 Uani . . . . . . 
C19 C 0.65893(8) 0.31459(18) 0.8778(3) 0.0602 1.0000 Uani . . . . . . 
C20 C 0.66717(9) 0.3473(2) 1.0019(3) 0.0765 1.0000 Uani . . . . . . 
N21 N 0.79386(4) 0.51643(12) 0.95897(19) 0.0378 1.0000 Uani D . . . . . 
C22 C 0.81726(5) 0.49448(14) 1.0905(2) 0.0363 1.0000 Uani D . . . . . 
O23 O 0.82132(4) 0.41962(10) 1.14246(17) 0.0461 1.0000 Uani . . . . . . 
N24 N 0.83467(4) 0.56795(13) 1.15387(19) 0.0413 1.0000 Uani D . . . . . 
C25 C 0.86188(5) 0.57361(17) 1.2816(2) 0.0451 1.0000 Uani D . . . . . 
C26 C 0.87900(6) 0.5005(2) 1.3549(3) 0.0566 1.0000 Uani . . . . . . 
C27 C 0.90638(6) 0.5138(3) 1.4769(3) 0.0708 1.0000 Uani . . . . . . 
C28 C 0.91683(6) 0.5980(3) 1.5264(3) 0.0753 1.0000 Uani D . . . . . 
C29 C 0.89944(7) 0.6707(3) 1.4536(3) 0.0757 1.0000 Uani . . . . . . 
C30 C 0.87210(7) 0.6583(2) 1.3318(3) 0.0622 1.0000 Uani . . . . . . 
C31 C 0.94526(13) 0.6296(6) 1.6547(7) 0.0675 0.544(13) Uani D U P 2 1 . 
F32 F 0.96022(15) 0.5566(6) 1.7228(8) 0.0853 0.544(13) Uani D U P 2 1 . 
F33 F 0.97039(17) 0.6797(8) 1.6110(7) 0.1046 0.544(13) Uani D U P 2 1 . 
F34 F 0.9357(3) 0.6768(7) 1.7723(9) 0.0902 0.544(13) Uani D U P 2 1 . 
C131 C 0.94760(14) 0.5900(7) 1.6556(7) 0.0682 0.456(13) Uani D U P 2 2 . 
F132 F 0.95874(17) 0.5119(7) 1.7216(8) 0.0771 0.456(13) Uani D U P 2 2 . 
F133 F 0.9395(3) 0.6398(6) 1.7735(9) 0.0786 0.456(13) Uani D U P 2 2 . 
F134 F 0.97506(14) 0.6262(8) 1.6021(8) 0.0864 0.456(13) Uani D U P 2 2 . 
H301 H 0.8603 0.7067 1.2818 0.0727 1.0000 Uiso R . . . . . 
H291 H 0.9068 0.7280 1.4837 0.0905 1.0000 Uiso R . . . . . 
H271 H 0.9186 0.4646 1.5251 0.0806 1.0000 Uiso R . . . . . 
H261 H 0.8727 0.4436 1.3192 0.0665 1.0000 Uiso R . . . . . 
H51 H 0.7470 0.5671 0.7416 0.0448 1.0000 Uiso R . . . . . 
H61 H 0.7086 0.4862 0.5659 0.0477 1.0000 Uiso R . . . . . 
H21 H 0.7427 0.2603 0.7875 0.0566 1.0000 Uiso R . . . . . 
H31 H 0.7839 0.3415 0.9576 0.0523 1.0000 Uiso R . . . . . 
H182 H 0.6623 0.2141 0.7282 0.0683 1.0000 Uiso R . . . . . 
H181 H 0.6227 0.2539 0.7238 0.0682 1.0000 Uiso R . . . . . 
H201 H 0.6750 0.3708 1.1025 0.0827 1.0000 Uiso R . . . . . 
H241 H 0.8271(5) 0.6172(11) 1.116(3) 0.051(2) 1.0000 Uiso D . . . . . 
H211 H 0.7935(5) 0.5704(11) 0.934(2) 0.045(2) 1.0000 Uiso D . . . . . 
H111 H 0.6488 0.4420 0.5103 0.0658 0.5000 Uiso R . . 1 1 . 
H112 H 0.6324 0.4273 0.6611 0.0658 0.5000 Uiso R . . 1 1 . 
H113 H 0.6403 0.4294 0.4683 0.0658 0.5000 Uiso R . . 1 2 . 
H114 H 0.6428 0.4409 0.6484 0.0658 0.5000 Uiso R . . 1 2 . 
H121 H 0.6013 0.3755 0.3584 0.0746 0.5000 Uiso R . . 1 1 . 
H122 H 0.5854 0.3524 0.5076 0.0746 0.5000 Uiso R . . 1 1 . 
H131 H 0.5942 0.5278 0.4063 0.0735 0.5000 Uiso R . . 1 1 . 
H132 H 0.5775 0.5036 0.5529 0.0735 0.5000 Uiso R . . 1 1 . 
H141 H 0.5470 0.4616 0.2477 0.0861 0.5000 Uiso R . . 1 1 . 
H142 H 0.5303 0.4376 0.3943 0.0861 0.5000 Uiso R . . 1 1 . 
H151 H 0.5382 0.6132 0.2881 0.0844 0.5000 Uiso R . . 1 1 . 
H152 H 0.5215 0.5892 0.4347 0.0844 0.5000 Uiso R . . 1 1 . 
H161 H 0.4921 0.5411 0.1302 0.0962 0.5000 Uiso R . . 1 1 . 
H162 H 0.4755 0.5156 0.2765 0.0962 0.5000 Uiso R . . 1 1 . 
H171 H 0.4469 0.6383 0.1484 0.1126 0.5000 Uiso R . . 1 1 . 
H172 H 0.4815 0.6920 0.1681 0.1126 0.5000 Uiso R . . 1 1 . 
H173 H 0.4649 0.6665 0.3144 0.1126 0.5000 Uiso R . . 1 1 . 
H1121 H 0.5905 0.3696 0.6415 0.0824 0.5000 Uiso R . . 1 2 . 
H1122 H 0.5846 0.4486 0.5251 0.0824 0.5000 Uiso R . . 1 2 . 
H1131 H 0.5927 0.2708 0.4339 0.0770 0.5000 Uiso R . . 1 2 . 
H1132 H 0.5863 0.3500 0.3179 0.0770 0.5000 Uiso R . . 1 2 . 
H1141 H 0.5375 0.2972 0.5061 0.0887 0.5000 Uiso R . . 1 2 . 
H1142 H 0.5311 0.3722 0.3816 0.0887 0.5000 Uiso R . . 1 2 . 
H1151 H 0.5367 0.1892 0.3138 0.1023 0.5000 Uiso R . . 1 2 . 
H1152 H 0.5319 0.2635 0.1876 0.1023 0.5000 Uiso R . . 1 2 . 
H1161 H 0.4816 0.2274 0.3709 0.1045 0.5000 Uiso R . . 1 2 . 
H1162 H 0.4768 0.2990 0.2400 0.1045 0.5000 Uiso R . . 1 2 . 
H1171 H 0.4460 0.1696 0.1533 0.1182 0.5000 Uiso R . . 1 2 . 
H1172 H 0.4802 0.1144 0.1839 0.1182 0.5000 Uiso R . . 1 2 . 
H1173 H 0.4754 0.1860 0.0530 0.1182 0.5000 Uiso R . . 1 2 . 
loop_
_atom_site_aniso_label
_atom_site_aniso_U_11
_atom_site_aniso_U_22
_atom_site_aniso_U_33
_atom_site_aniso_U_23
_atom_site_aniso_U_13
_atom_site_aniso_U_12
C1 0.0404(10) 0.0482(11) 0.0279(9) -0.0066(8) -0.0002(8) 0.0038(9) 
C2 0.0546(13) 0.0435(11) 0.0396(11) -0.0072(9) -0.0084(10) 0.0095(9) 
C3 0.0480(12) 0.0465(11) 0.0347(10) -0.0022(9) -0.0088(9) 0.0101(9) 
C4 0.0311(9) 0.0487(11) 0.0250(8) 0.0005(8) 0.0027(7) 0.0020(8) 
C5 0.0341(10) 0.0443(10) 0.0324(10) 0.0063(8) -0.0006(8) -0.0009(8) 
C6 0.0340(10) 0.0527(12) 0.0293(9) 0.0047(8) -0.0006(8) 0.0019(8) 
S7 0.0525(3) 0.0504(3) 0.0286(3) -0.0090(2) -0.0065(2) 0.0032(2) 
O8 0.0723(11) 0.0776(12) 0.0261(8) -0.0053(7) -0.0045(7) -0.0072(9) 
O9 0.0706(11) 0.0528(9) 0.0500(10) -0.0203(7) -0.0099(8) 0.0110(8) 
N10 0.0480(10) 0.0428(9) 0.0368(9) 0.0027(7) -0.0078(8) 0.0002(7) 
C11 0.0511(12) 0.0494(12) 0.0524(12) 0.0030(10) -0.0059(10) 0.0043(10) 
C12 0.043(3) 0.052(3) 0.077(4) 0.008(3) -0.001(3) 0.001(2) 
C13 0.057(3) 0.057(3) 0.064(3) 0.012(2) 0.002(2) 0.004(2) 
C14 0.051(3) 0.077(4) 0.076(4) 0.014(3) 0.003(3) 0.008(3) 
C15 0.058(4) 0.073(4) 0.080(4) 0.015(3) 0.006(3) 0.008(3) 
C16 0.058(5) 0.091(4) 0.088(5) 0.016(4) -0.000(4) 0.017(3) 
C17 0.083(4) 0.097(5) 0.115(5) 0.024(4) -0.002(4) 0.025(4) 
C112 0.056(3) 0.061(3) 0.070(4) -0.007(3) -0.003(3) 0.008(2) 
C113 0.049(3) 0.081(3) 0.051(3) -0.007(2) -0.002(2) 0.000(2) 
C114 0.056(3) 0.083(4) 0.080(4) 0.009(3) -0.008(3) 0.000(3) 
C115 0.071(5) 0.115(5) 0.068(5) -0.015(4) -0.011(3) -0.002(4) 
C116 0.079(5) 0.101(5) 0.083(5) -0.010(4) 0.016(4) -0.036(4) 
C117 0.071(4) 0.144(6) 0.100(5) -0.030(5) -0.006(4) -0.024(4) 
C18 0.0724(16) 0.0497(13) 0.0407(12) 0.0049(10) 0.0013(11) 0.0046(12) 
C19 0.0743(17) 0.0629(15) 0.0418(13) 0.0079(11) 0.0040(12) 0.0095(13) 
C20 0.103(2) 0.085(2) 0.0382(14) -0.0015(13) 0.0014(14) -0.0001(17) 
N21 0.0360(9) 0.0454(9) 0.0293(8) 0.0060(7) -0.0035(6) -0.0009(7) 
C22 0.0304(9) 0.0521(12) 0.0256(9) 0.0029(8) 0.0015(7) 0.0047(8) 
O23 0.0492(9) 0.0498(9) 0.0347(7) 0.0041(6) -0.0073(6) 0.0102(7) 
N24 0.0342(9) 0.0548(10) 0.0314(8) 0.0068(7) -0.0058(7) -0.0015(8) 
C25 0.0284(10) 0.0787(15) 0.0269(9) 0.0037(10) 0.0002(8) -0.0042(10) 
C26 0.0389(12) 0.0914(19) 0.0366(11) 0.0050(11) -0.0029(9) 0.0108(12) 
C27 0.0368(12) 0.136(3) 0.0370(12) 0.0100(15) -0.0036(10) 0.0157(15) 
C28 0.0316(12) 0.158(3) 0.0335(12) 0.0001(16) -0.0023(10) -0.0158(16) 
C29 0.0528(15) 0.125(3) 0.0439(14) -0.0009(15) -0.0100(12) -0.0324(16) 
C30 0.0496(13) 0.090(2) 0.0416(13) 0.0043(12) -0.0098(10) -0.0208(13) 
C31 0.0421(16) 0.106(4) 0.0487(17) 0.012(3) -0.0111(14) -0.007(3) 
F32 0.058(2) 0.097(4) 0.085(3) 0.001(3) -0.0377(19) 0.001(3) 
F33 0.060(3) 0.168(6) 0.076(3) 0.015(4) -0.020(2) -0.055(4) 
F34 0.078(3) 0.123(5) 0.059(3) -0.026(3) -0.0230(19) 0.009(4) 
C131 0.0426(17) 0.107(4) 0.0490(17) 0.013(3) -0.0119(14) -0.008(3) 
F132 0.058(2) 0.099(4) 0.063(3) 0.018(3) -0.0254(18) -0.012(3) 
F133 0.078(4) 0.103(5) 0.044(3) -0.003(3) -0.021(2) -0.025(4) 
F134 0.038(2) 0.144(5) 0.070(3) 0.023(4) -0.0168(17) -0.031(3) 

_refine_ls_extinction_method 
    'None'
_oxford_refine_ls_scale 0.055378(15) 
loop_
 _geom_bond_atom_site_label_1
 _geom_bond_site_symmetry_1
 _geom_bond_atom_site_label_2
 _geom_bond_site_symmetry_2
 _geom_bond_distance
 _geom_bond_publ_flag
C1 . C2 . 1.389(3)    yes
C1 . C6 . 1.388(3)    yes
C1 . S7 . 1.751(2)    yes
C2 . C3 . 1.384(3)    yes
C2 . H21 . 0.944    no
C3 . C4 . 1.390(3)    yes
C3 . H31 . 0.928    no
C4 . C5 . 1.402(3)    yes
C4 . N21 . 1.389(3)    yes
C5 . C6 . 1.373(3)    yes
C5 . H51 . 0.937    no
C6 . H61 . 0.935    no
S7 . O8 . 1.4303(17)    yes
S7 . O9 . 1.4308(18)    yes
S7 . N10 . 1.631(2)    yes
N10 . C11 . 1.477(3)    yes
N10 . C18 . 1.468(3)    yes
C11 . C12 . 1.536(4)    yes
C11 . H111 . 0.950    no
C11 . H112 . 0.950    no
C11 . C112 . 1.514(4)    yes
C11 . H113 . 0.950    no
C11 . H114 . 0.950    no
C12 . C13 . 1.541(4)    yes
C12 . H121 . 0.950    no
C12 . H122 . 0.950    no
C13 . C14 . 1.538(4)    yes
C13 . H131 . 0.950    no
C13 . H132 . 0.950    no
C14 . C15 . 1.541(4)    yes
C14 . H141 . 0.950    no
C14 . H142 . 0.950    no
C15 . C16 . 1.543(5)    yes
C15 . H151 . 0.950    no
C15 . H152 . 0.950    no
C16 . C17 . 1.529(5)    yes
C16 . H161 . 0.950    no
C16 . H162 . 0.950    no
C17 . H171 . 0.950    no
C17 . H172 . 0.950    no
C17 . H173 . 0.950    no
C112 . C113 . 1.536(4)    yes
C112 . H1121 . 0.950    no
C112 . H1122 . 0.950    no
C113 . C114 . 1.531(4)    yes
C113 . H1131 . 0.950    no
C113 . H1132 . 0.950    no
C114 . C115 . 1.533(5)    yes
C114 . H1141 . 0.950    no
C114 . H1142 . 0.950    no
C115 . C116 . 1.533(5)    yes
C115 . H1151 . 0.950    no
C115 . H1152 . 0.950    no
C116 . C117 . 1.534(5)    yes
C116 . H1161 . 0.950    no
C116 . H1162 . 0.950    no
C117 . H1171 . 0.950    no
C117 . H1172 . 0.950    no
C117 . H1173 . 0.950    no
C18 . C19 . 1.471(4)    yes
C18 . H182 . 0.986    no
C18 . H181 . 0.995    no
C19 . C20 . 1.177(4)    yes
C20 . H201 . 0.942    no
N21 . C22 . 1.378(2)    yes
N21 . H211 . 0.841(16)    no
C22 . O23 . 1.214(2)    yes
C22 . N24 . 1.365(3)    yes
N24 . C25 . 1.404(2)    yes
N24 . H241 . 0.843(17)    no
C25 . C26 . 1.386(3)    yes
C25 . C30 . 1.385(4)    yes
C26 . C27 . 1.388(3)    yes
C26 . H261 . 0.930    no
C27 . C28 . 1.378(5)    yes
C27 . H271 . 0.941    no
C28 . C29 . 1.385(5)    yes
C28 . C31 . 1.513(4)    yes
C28 . C29 . 1.385(5)    yes
C28 . C131 . 1.505(4)    yes
C29 . C30 . 1.383(3)    yes
C29 . H291 . 0.933    no
C30 . H301 . 0.929    no
C31 . F32 . 1.335(4)    yes
C31 . F33 . 1.332(4)    yes
C31 . F34 . 1.337(5)    yes
C131 . F132 . 1.348(5)    yes
C131 . F133 . 1.339(5)    yes
C131 . F134 . 1.340(5)    yes
loop_
 _geom_angle_atom_site_label_1
 _geom_angle_site_symmetry_1
 _geom_angle_atom_site_label_2
 _geom_angle_site_symmetry_2
 _geom_angle_atom_site_label_3
 _geom_angle_site_symmetry_3
 _geom_angle
 _geom_angle_publ_flag
C2 . C1 . C6 . 120.26(19)    yes
C2 . C1 . S7 . 121.33(17)    yes
C6 . C1 . S7 . 118.39(15)    yes
C1 . C2 . C3 . 120.3(2)    yes
C1 . C2 . H21 . 118.8    no
C3 . C2 . H21 . 120.7    no
C2 . C3 . C4 . 119.67(19)    yes
C2 . C3 . H31 . 120.6    no
C4 . C3 . H31 . 119.6    no
C3 . C4 . C5 . 119.41(18)    yes
C3 . C4 . N21 . 124.72(17)    yes
C5 . C4 . N21 . 115.83(18)    yes
C4 . C5 . C6 . 120.82(19)    yes
C4 . C5 . H51 . 120.2    no
C6 . C5 . H51 . 119.0    no
C1 . C6 . C5 . 119.47(18)    yes
C1 . C6 . H61 . 120.0    no
C5 . C6 . H61 . 120.5    no
C1 . S7 . O8 . 108.51(10)    yes
C1 . S7 . O9 . 107.64(10)    yes
O8 . S7 . O9 . 119.19(11)    yes
C1 . S7 . N10 . 109.01(9)    yes
O8 . S7 . N10 . 105.89(10)    yes
O9 . S7 . N10 . 106.29(11)    yes
S7 . N10 . C11 . 118.04(15)    yes
S7 . N10 . C18 . 117.16(16)    yes
C11 . N10 . C18 . 115.80(19)    yes
N10 . C11 . C12 . 112.5(2)    yes
N10 . C11 . H111 . 108.6    no
C12 . C11 . H111 . 108.5    no
N10 . C11 . H112 . 108.8    no
C12 . C11 . H112 . 108.9    no
H111 . C11 . H112 . 109.5    no
N10 . C11 . C112 . 111.9(3)    yes
N10 . C11 . H113 . 109.2    no
C112 . C11 . H113 . 108.0    no
N10 . C11 . H114 . 109.1    no
C112 . C11 . H114 . 109.1    no
H113 . C11 . H114 . 109.5    no
C11 . C12 . C13 . 109.6(3)    yes
C11 . C12 . H121 . 109.7    no
C13 . C12 . H121 . 109.0    no
C11 . C12 . H122 . 109.2    no
C13 . C12 . H122 . 109.8    no
H121 . C12 . H122 . 109.5    no
C12 . C13 . C14 . 111.5(3)    yes
C12 . C13 . H131 . 109.4    no
C14 . C13 . H131 . 109.7    no
C12 . C13 . H132 . 108.6    no
C14 . C13 . H132 . 108.1    no
H131 . C13 . H132 . 109.5    no
C13 . C14 . C15 . 113.2(4)    yes
C13 . C14 . H141 . 107.6    no
C15 . C14 . H141 . 107.4    no
C13 . C14 . H142 . 109.2    no
C15 . C14 . H142 . 109.9    no
H141 . C14 . H142 . 109.5    no
C14 . C15 . C16 . 110.2(4)    yes
C14 . C15 . H151 . 110.6    no
C16 . C15 . H151 . 110.3    no
C14 . C15 . H152 . 108.1    no
C16 . C15 . H152 . 108.1    no
H151 . C15 . H152 . 109.5    no
C15 . C16 . C17 . 111.6(5)    yes
C15 . C16 . H161 . 107.6    no
C17 . C16 . H161 . 107.5    no
C15 . C16 . H162 . 109.8    no
C17 . C16 . H162 . 110.8    no
H161 . C16 . H162 . 109.5    no
C16 . C17 . H171 . 108.7    no
C16 . C17 . H172 . 111.5    no
H171 . C17 . H172 . 109.5    no
C16 . C17 . H173 . 108.2    no
H171 . C17 . H173 . 109.5    no
H172 . C17 . H173 . 109.5    no
C11 . C112 . C113 . 112.0(4)    yes
C11 . C112 . H1121 . 107.7    no
C113 . C112 . H1121 . 107.6    no
C11 . C112 . H1122 . 110.3    no
C113 . C112 . H1122 . 109.7    no
H1121 . C112 . H1122 . 109.5    no
C112 . C113 . C114 . 110.1(4)    yes
C112 . C113 . H1131 . 110.3    no
C114 . C113 . H1131 . 109.8    no
C112 . C113 . H1132 . 108.3    no
C114 . C113 . H1132 . 108.8    no
H1131 . C113 . H1132 . 109.5    no
C113 . C114 . C115 . 112.7(4)    yes
C113 . C114 . H1141 . 108.1    no
C115 . C114 . H1141 . 106.8    no
C113 . C114 . H1142 . 109.1    no
C115 . C114 . H1142 . 110.5    no
H1141 . C114 . H1142 . 109.5    no
C114 . C115 . C116 . 111.5(5)    yes
C114 . C115 . H1151 . 110.9    no
C116 . C115 . H1151 . 111.4    no
C114 . C115 . H1152 . 107.2    no
C116 . C115 . H1152 . 106.1    no
H1151 . C115 . H1152 . 109.5    no
C115 . C116 . C117 . 112.8(5)    yes
C115 . C116 . H1161 . 105.7    no
C117 . C116 . H1161 . 107.6    no
C115 . C116 . H1162 . 111.1    no
C117 . C116 . H1162 . 110.0    no
H1161 . C116 . H1162 . 109.5    no
C116 . C117 . H1171 . 109.3    no
C116 . C117 . H1172 . 110.7    no
H1171 . C117 . H1172 . 109.5    no
C116 . C117 . H1173 . 108.3    no
H1171 . C117 . H1173 . 109.5    no
H1172 . C117 . H1173 . 109.5    no
N10 . C18 . C19 . 115.5(2)    yes
N10 . C18 . H182 . 104.9    no
C19 . C18 . H182 . 107.9    no
N10 . C18 . H181 . 109.8    no
C19 . C18 . H181 . 106.7    no
H182 . C18 . H181 . 112.2    no
C18 . C19 . C20 . 175.9(3)    yes
C19 . C20 . H201 . 176.3    no
C4 . N21 . C22 . 128.69(18)    yes
C4 . N21 . H211 . 116.0(11)    no
C22 . N21 . H211 . 115.3(12)    no
N21 . C22 . O23 . 123.87(19)    yes
N21 . C22 . N24 . 110.88(17)    yes
O23 . C22 . N24 . 125.24(17)    yes
C22 . N24 . C25 . 128.87(19)    yes
C22 . N24 . H241 . 116.0(12)    no
C25 . N24 . H241 . 115.0(12)    no
N24 . C25 . C26 . 123.9(2)    yes
N24 . C25 . C30 . 116.4(2)    yes
C26 . C25 . C30 . 119.7(2)    yes
C25 . C26 . C27 . 119.1(3)    yes
C25 . C26 . H261 . 119.9    no
C27 . C26 . H261 . 121.0    no
C26 . C27 . C28 . 121.4(3)    yes
C26 . C27 . H271 . 119.6    no
C28 . C27 . H271 . 118.9    no
C27 . C28 . C29 . 119.2(2)    yes
C27 . C28 . C31 . 131.5(4)    yes
C29 . C28 . C31 . 109.3(4)    yes
C27 . C28 . C29 . 119.2(2)    yes
C27 . C28 . C131 . 108.5(5)    yes
C29 . C28 . C131 . 132.3(5)    yes
C28 . C29 . C30 . 119.9(3)    yes
C28 . C29 . H291 . 119.8    no
C30 . C29 . H291 . 120.2    no
C25 . C30 . C29 . 120.6(3)    yes
C25 . C30 . H301 . 118.7    no
C29 . C30 . H301 . 120.7    no
C28 . C31 . F32 . 106.2(5)    yes
C28 . C31 . F33 . 116.9(5)    yes
F32 . C31 . F33 . 107.7(5)    yes
C28 . C31 . F34 . 117.8(6)    yes
F32 . C31 . F34 . 104.9(5)    yes
F33 . C31 . F34 . 102.4(6)    yes
C28 . C131 . F132 . 123.1(6)    yes
C28 . C131 . F133 . 105.3(6)    yes
F132 . C131 . F133 . 105.4(5)    yes
C28 . C131 . F134 . 107.0(4)    yes
F132 . C131 . F134 . 106.3(5)    yes
F133 . C131 . F134 . 109.1(7)    yes
loop_
 _geom_hbond_atom_site_label_D
 _geom_hbond_site_symmetry_D
 _geom_hbond_atom_site_label_H
 _geom_hbond_site_symmetry_H
 _geom_hbond_atom_site_label_A
 _geom_hbond_site_symmetry_A
 _geom_hbond_angle_DHA
 _geom_hbond_distance_DH
 _geom_hbond_distance_HA
 _geom_hbond_distance_DA
 _geom_hbond_publ_flag
C26 . H261 . O23 . 121 0.93 2.34 2.927(6)    yes
C3 . H31 . O23 . 122 0.93 2.30 2.901(2)    yes
C18 . H182 . O23 4_657 145 0.99 2.34 3.199(6)    yes
C20 . H201 . O8 1_556 149 0.94 2.38 3.225(6)    yes
N24 . H241 . O9 8_656 160.8(17) 0.843(17) 2.171(18) 2.981(6)    yes
N21 . H211 . O9 8_656 159.5(17) 0.841(16) 2.193(17) 2.995(6)    yes

_iucr_refine_instructions_details
;
#
# Punched on 07/10/22 at 16:03:57
#
#LIST     12                                                                    
BLOCK 
CONT SCALE 
CONT C    (     1 ,X'S,U'S)  UNTIL F    (   134 ) 
CONT H    (   241 ,X'S,U[ISO])  UNTIL H    (   211 ) 
EQUIVALENCE PART(2001, OCC) 
EQUIVALENCE PART(2002, OCC) 
RIDE C   (   2,X'S) H   (  21,X'S) 
RIDE C   (   3,X'S) H   (  31,X'S) 
RIDE C   (   5,X'S) H   (  51,X'S) 
RIDE C   (   6,X'S) H   (  61,X'S) 
RIDE C   (  11,X'S) H   ( 111,X'S) H   ( 112,X'S) 
CONT H   ( 113,X'S) H   ( 114,X'S) 
RIDE C   (  12,X'S) H   ( 121,X'S) H   ( 122,X'S) 
RIDE C   (  13,X'S) H   ( 131,X'S) H   ( 132,X'S) 
RIDE C   (  14,X'S) H   ( 141,X'S) H   ( 142,X'S) 
RIDE C   (  15,X'S) H   ( 151,X'S) H   ( 152,X'S) 
RIDE C   (  16,X'S) H   ( 161,X'S) H   ( 162,X'S) 
RIDE C   (  17,X'S) H   ( 171,X'S) H   ( 172,X'S) H   ( 173,X'S) 
RIDE C   ( 112,X'S) H   (1121,X'S) H   (1122,X'S) 
RIDE C   ( 113,X'S) H   (1131,X'S) H   (1132,X'S) 
RIDE C   ( 114,X'S) H   (1141,X'S) H   (1142,X'S) 
RIDE C   ( 115,X'S) H   (1151,X'S) H   (1152,X'S) 
RIDE C   ( 116,X'S) H   (1161,X'S) H   (1162,X'S) 
RIDE C   ( 117,X'S) H   (1171,X'S) H   (1172,X'S) H   (1173,X'S) 
RIDE C   (  18,X'S) H   ( 182,X'S) H   ( 181,X'S) 
RIDE C   (  20,X'S) H   ( 201,X'S) 
RIDE C   (  26,X'S) H   ( 261,X'S) 
RIDE C   (  27,X'S) H   ( 271,X'S) 
RIDE C   (  29,X'S) H   ( 291,X'S) 
RIDE C   (  30,X'S) H   ( 301,X'S) 
END                                                                             
#
# Punched on 07/10/22 at 16:03:57
#
#LIST     16                                                                    
NO 
REM   HREST   START (DO NOT REMOVE THIS LINE) 
REM NO H  NO #H U MULT   DIST 
REM C-H 
REM >4           1.5    .96 DISORDER 
REM 1      1     1.2    .93 C C-H (ACETYLENE) 
REM 1      2     1.2    .93 C-C(H)-C 
REM 1      3     1.2    .98 (C)3-C-H 
REM 2      1     1.2    .93 C=C-H(2) 
REM 2      2     1.2    .97 (C)2-C-(H)2 
REM 3      1     1.5    .96 C-C-(H)3 
REM N-H 
REM >4           1.5    .89 DISORDER 
REM 1      1     1.2    .86 N-N/H 
REM 1      2     1.2    .86 (C)2-N-H 
REM 1      3     1.2    .89 (C)3-N-H 
REM 2      1     1.2    .86 C-N-(H)2 
REM 2      2     1.2    .89 (C)2-N-(H)2 
REM 3      1     1.2    .89 C-H-(H)3 
REM O-H 
REM 1      1     1.5    .82 O-H 
REM 
REM DIST      ESD = 0.02 
REM VIB       ESD = 0.002 
REM ANGLE     ESD = 2.0 
REM 
REM TO ACTIVATE THE VIB RESTRAINTS, REMOVE LEADING REM 
REM            H1-N-R2 
DIST 0.86, 0.02 = 
CONT N ( 21) TO H(211) 
REST 0.046, 0.002 = H(211,U[ISO]) 
ANGLE 0.0, 2.0 = MEAN 
CONT H(211) TO N ( 21) TO C(4) 
CONT H(211) TO N ( 21) TO C(22) 
REM            H1-N-R2 
DIST 0.86, 0.02 = 
CONT N ( 24) TO H(241) 
REST 0.050, 0.002 = H(241,U[ISO]) 
ANGLE 0.0, 2.0 = MEAN 
CONT H(241) TO N ( 24) TO C(22) 
CONT H(241) TO N ( 24) TO C(25) 
REM   HREST   END (DO NOT REMOVE THIS LINE) 
DISTANCE 1.540000 , 0.005000 = C(11) TO C(12) 
DISTANCE 1.540000 , 0.005000 = C(12) TO C(13) 
DISTANCE 1.540000 , 0.005000 = C(13) TO C(14) 
DISTANCE 1.540000 , 0.005000 = C(14) TO C(15) 
DISTANCE 1.540000 , 0.005000 = C(15) TO C(16) 
DISTANCE 1.540000 , 0.005000 = C(16) TO C(17) 
ANGLE 109.000000 , 1.000000 = C(11) TO C(12) TO C(13) 
ANGLE 109.000000 , 1.000000 = C(12) TO C(13) TO C(14) 
ANGLE 109.000000 , 1.000000 = C(13) TO C(14) TO C(15) 
ANGLE 109.000000 , 1.000000 = C(14) TO C(15) TO C(16) 
ANGLE 109.000000 , 1.000000 = C(15) TO C(16) TO C(17) 
DISTANCE 1.540000 , 0.005000 = C(11) TO C(112) 
DISTANCE 1.540000 , 0.005000 = C(112) TO C(113) 
DISTANCE 1.540000 , 0.005000 = C(113) TO C(114) 
DISTANCE 1.540000 , 0.005000 = C(114) TO C(115) 
DISTANCE 1.540000 , 0.005000 = C(115) TO C(116) 
DISTANCE 1.540000 , 0.005000 = C(116) TO C(117) 
ANGLE 109.000000 , 1.000000 = C(11) TO C(112) TO C(113) 
ANGLE 109.000000 , 1.000000 = C(112) TO C(113) TO C(114) 
ANGLE 109.000000 , 1.000000 = C(113) TO C(114) TO C(115) 
ANGLE 109.000000 , 1.000000 = C(114) TO C(115) TO C(116) 
ANGLE 109.000000 , 1.000000 = C(115) TO C(116) TO C(117) 
U(IJ)'S  0.0, 0.010000 = C(11) TO C(12) 
U(IJ)'S  0.0, 0.010000 = C(11) TO C(13) 
U(IJ)'S  0.0, 0.010000 = C(11) TO C(14) 
U(IJ)'S  0.0, 0.010000 = C(11) TO C(15) 
U(IJ)'S  0.0, 0.010000 = C(11) TO C(16) 
U(IJ)'S  0.0, 0.010000 = C(11) TO C(17) 
U(IJ)'S  0.0, 0.010000 = C(11) TO C(112) 
U(IJ)'S  0.0, 0.010000 = C(11) TO C(113) 
U(IJ)'S  0.0, 0.010000 = C(11) TO C(114) 
U(IJ)'S  0.0, 0.010000 = C(11) TO C(115) 
U(IJ)'S  0.0, 0.010000 = C(11) TO C(116) 
U(IJ)'S  0.0, 0.010000 = C(11) TO C(117) 
DISTANCE 1.490000 , 0.005000 = C(28) TO C(31) 
DISTANCE 1.350000 , 0.005000 = C(31) TO F(32) 
DISTANCE 1.350000 , 0.005000 = C(31) TO F(33) 
DISTANCE 1.350000 , 0.005000 = C(31) TO F(34) 
ANGLE 109.000000 , 1.000000 = F(32) TO C(31) TO F(33) 
ANGLE 109.000000 , 1.000000 = F(32) TO C(31) TO F(34) 
ANGLE 109.000000 , 1.000000 = F(34) TO C(31) TO F(34) 
DISTANCE 1.490000 , 0.005000 = C(28) TO C(131) 
DISTANCE 1.350000 , 0.005000 = C(131) TO F(132) 
DISTANCE 1.350000 , 0.005000 = C(131) TO F(133) 
DISTANCE 1.350000 , 0.005000 = C(131) TO F(134) 
ANGLE 109.000000 , 1.000000 = F(132) TO C(131) TO F(133) 
ANGLE 109.000000 , 1.000000 = F(132) TO C(131) TO F(134) 
ANGLE 109.000000 , 1.000000 = F(134) TO C(131) TO F(134) 
U(IJ)'S  0.0, 0.0010000 = C(31) TO C(131) 
U(IJ)'S  0.0, 0.0100000 = C(31) TO F(32) 
U(IJ)'S  0.0, 0.0100000 = C(31) TO F(33) 
U(IJ)'S  0.0, 0.0100000 = C(31) TO F(34) 
U(IJ)'S  0.0, 0.0100000 = C(131) TO F(132) 
U(IJ)'S  0.0, 0.0100000 = C(131) TO F(133) 
U(IJ)'S  0.0, 0.0100000 = C(131) TO F(134) 
SUM 0.0001 PART(2001, OCC) PART(2002, OCC) 
END                                                                             
;
